# Supplementary material for: Diagnostic Accuracy of Serum/Plasma Circular RNAs and the Combination of Circular RNAs and α-Fetoprotein for Detecting Hepatocellular Carcinoma: A Meta-Analysis
Source: Front Genet. 2021 Sep 30;12:722208. doi: 10.3389/fgene.2021.722208 (PMC8514948; doi:10.3389/fgene.2021.722208)
Supplement: Supplementary file 1 [file Data_Sheet_1.zip]

Archive with 4 entries (4 files):
- Sup Figure.DOCX
- Sup Table 1.DOCX
- Sup Table 2.DOCX
- Sup Table 3.DOCX
